# Supplementary material for: Orally delivered MK-4482 inhibits SARS-CoV-2 replication in the Syrian hamster model
Source: Nat Commun. 2021 Apr 16;12:2295. doi: 10.1038/s41467-021-22580-8 (PMC8052374; doi:10.1038/s41467-021-22580-8)
Supplement: Supplementary file 4 — Source Data [file 41467_2021_22580_MOESM4_ESM.xlsx]

## Sheet: Figure 1A In vitro inhibition
Sample ID	CT Value	Raw output genome copies/ µL	Calculated genome copies/mL	Calculated genome copies/mL (Scientific)	Log10 of Calculated genome copies/mL
40µM A	22.34	195148	1.67262e+07	1.67262e+07	7.2234
40µM B	22.35	193400	1.65763e+07	1.65763e+07	7.21949
10µM A	19.88	918420	7.87178e+07	7.87178e+07	7.89607
10µM B	20.3	706364	6.05424e+07	6.05424e+07	7.78206
5µM A	18.11	2.81019e+06	2.40862e+08	2.40862e+08	8.38177
5µM B	17.21	4.94341e+06	4.237e+08	4.237e+08	8.62706
2.5µM A	16.67	6.95936e+06	5.96487e+08	5.96487e+08	8.7756
2.5µM B	16.68	6.88408e+06	5.90034e+08	5.90034e+08	8.77088
1.25µM A	15.09	1.87873e+07	1610256603	1610256603	9.2069
1.25µM B	14.14	3.42859e+07	2938647283	2938647283	9.46815
0.625µM A	13.2	6.19167e+07	5306880648	5306880648	9.72484
0.625µM B	12.66	8.68078e+07	7440295527	7440295527	9.87159
0.3125µM A	13.36	5.58283e+07	4785041073	4785041073	9.67989
0.3125µM B	12.13	1.21751e+08	10435275690	10435275690	10.0185
0.156µM A	12.98	7.09466e+07	6080833935	6080833935	9.78396
0.156µM B	11.38	194931148	16707548695	16707548695	10.2229
0.078µM A	11.02	2.44947e+08	20994422952	20994422952	10.3221
0.078µM B	12.1	1.24009e+08	10628814536	10628814536	10.0265
0µM A	11.02	2.43664e+08	20884480875	20884480875	10.3198
0µM B	12.43	1.00217e+08	8589571909	8589571909	9.93397

## Sheet: Figure 1B DMSO vs Media Control
Sample ID	CT Value	Raw output genome copies/ µL	Calculated genome copies/mL	Calculated genome copies/mL (Scientific)	Log10 of Calculated genome copies/mL
DMSO A	11.02	2.43664e+08	20884480875	20884480875	10.3198
DMSO B	12.43	1.00217e+08	8589571909	8589571909	9.93397
Media A	11.31	2.03904e+08	17476634390	17476634390	10.2425
Media B	11.27	2.09171e+08	17928061692	17928061692	10.2535

## Sheet: Figure 1C In vitro IC50
Sample ID	CT Value	Raw output genome copies/ µL	Calculated genome copies/mL	Calculated genome copies/mL (Scientific)	Log10 of Calculated genome copies/mL	Average % Inhibition
40µM A	22.34	195148	1.67262e+07	1.67262e+07	7.2234	100
40µM B	22.35	193400	1.65763e+07	1.65763e+07	7.21949
10µM A	19.88	918420	7.87178e+07	7.87178e+07	7.89607	99.65
10µM B	20.3	706364	6.05424e+07	6.05424e+07	7.78206
5µM A	18.11	2.81019e+06	2.40862e+08	2.40862e+08	8.38177	97.86
5µM B	17.21	4.94341e+06	4.237e+08	4.237e+08	8.62706
2.5µM A	16.67	6.95936e+06	5.96487e+08	5.96487e+08	8.7756	96.08
2.5µM B	16.68	6.88408e+06	5.90034e+08	5.90034e+08	8.77088
1.25µM A	15.09	1.87873e+07	1610256603	1610256603	9.2069	84.66
1.25µM B	14.14	3.42859e+07	2938647283	2938647283	9.46815
0.625µM A	13.2	6.19167e+07	5306880648	5306880648	9.72484	56.74
0.625µM B	12.66	8.68078e+07	7440295527	7440295527	9.87159
0.3125µM A	13.36	5.58283e+07	4785041073	4785041073	9.67989	48.29
0.3125µM B	12.13	1.21751e+08	10435275690	10435275690	10.0185
0.156µM A	12.98	7.09466e+07	6080833935	6080833935	9.78396	22.48
0.156µM B	11.38	194931148	16707548695	16707548695	10.2229
0.078µM A	11.02	2.44947e+08	20994422952	20994422952	10.3221	-7.49
0.078µM B	12.1	1.24009e+08	10628814536	10628814536	10.0265
0µM A	11.02	2.43664e+08	20884480875	20884480875	10.3198	0
0µM B	12.43	1.00217e+08	8589571909	8589571909	9.93397

## Sheet: Figure 1D Cell viability
Sample ID	Luminoscity RLU	% Viability based on DMSO Control Average
DMSO A	16134	99.479
DMSO B	16426	101.279
DMSO C	17269	106.477
DMSO D	15045	92.7644
160µM A	14372	88.6
160µM B	14186	87.5
40µM A	15107	93.1
40µM B	14786	91.2
10µM A	17246	106.3
10µM B	15848	97.7
5µM A	16810	103.6
5µM B	16405	101.1
2.5µM A	18060	111.4
2.5µM B	16394	101.1
1.25µM A	18219	112.3
1.25µM B	16444	101.4
0.625µM A	16939	104.4
0.625µM B	14834	91.5
0.3125µM A	15942	98.3
0.3125µM B	16047	98.9
0.156µM A	15538	95.8
0.156µM B	17314	106.8
0.078µM A	16229	100.1
0.078µM B	15450	95.3

## Sheet: Figure 2B Viral Shedding RNA 
	Day 2				Day 4
Sample ID	CT Value	Raw output genome copies/ µL	Calculated genome copies/mL	Log10 of Calculated genome copies/mL	CT Value	Raw output genome copies/ µL	Calculated genome copies/mL	Log10 of Calculated genome copies/mL
Vehicle 1	17.1	3.09447e+06	2.65227e+08	8.42362	21.98	198610	1.70229e+07	7.23103
Vehicle 2	19.42	683551	5.85872e+07	7.7678	23.16	92127.2	7.89622e+06	6.89742
Vehicle 3	20.08	446520	3.82712e+07	7.58287	22.94	106631	9.13938e+06	6.96092
Vehicle 4	19.07	861904	7.38738e+07	7.86849	20.85	414961	3.55663e+07	7.55104
Vehicle 5	17.05	3.18669e+06	2.73131e+08	8.43637	23.16	92555.8	7.93295e+06	6.89943
Vehicle 6	18.19	1.52812e+06	1.30975e+08	8.11719	22.51	140439	1.20371e+07	7.08052
Pre-treatment 1	19.48	660188	5.65847e+07	7.7527	23.29	84677.4	7.2577e+06	6.8608
Pre-treatment 2	19.65	588837	5.04692e+07	7.70303	22.14	179053	1.53466e+07	7.18601
Pre-treatment 3	17.94	1.79738e+06	1.54053e+08	8.18767	20.76	440260	3.77347e+07	7.57674
Pre-treatment 4	21.26	207283	1.77662e+07	7.24959	22.85	112739	9.66287e+06	6.98511
Pre-treatment 5	19.41	688322	5.89961e+07	7.77082	21.52	268759	2.30354e+07	7.36239
Pre-treatment 6	21.3	202063	1.73188e+07	7.23852	22.66	127692	1.09445e+07	7.0392
Post-treatment 1	17.78	1.99349e+06	1.70862e+08	8.23265	26.74	9004.86	771806	5.88751
Post-treatment 2	19.57	622530	5.3357e+07	7.72719	23.68	65853.5	5.6443e+06	6.75161
Post-treatment 3	18.73	1.07095e+06	9.17913e+07	7.9628	20.19	636990	5.45964e+07	7.73716
Post-treatment 4	17.82	1.93879e+06	1.66174e+08	8.22056	22.89	109897	9.41931e+06	6.97402
Post-treatment 5	18.95	931154	7.98092e+07	7.90205	22.38	153743	1.31773e+07	7.11983
Post-treatment 6	19.26	761656	6.52815e+07	7.81479	21.75	230680	1.97716e+07	7.29604

## Sheet: Figure 2C Oral Infectious Virus
Sample ID	Day 2 TCID50/mL	Day 2 Log10 TCID50/mL	Day 4 TCID50/mL	Day 4 Log10 TCID50/mL
Vehicle 1	593	2.77305	0	-
Vehicle 2	59.3	1.77305	0	-
Vehicle 3	0	-	0	-
Vehicle 4	3330	3.52244	0	-
Vehicle 5	187	2.27184	0	-
Vehicle 6	0	-	0	-
Pre-treatment 1	593	2.77305	0	-
Pre-treatment 2	1050	3.02119	187	2.27184
Pre-treatment 3	10500	4.02119	0	-
Pre-treatment 4	187	2.27184	105	2.02119
Pre-treatment 5	187	2.27184	187	2.27184
Pre-treatment 6	59.3	1.77305	0	-
Post-treatment 1	0	-	0	-
Post-treatment 2	59.3	1.77305	0	-
Post-treatment 3	0	-	0	-
Post-treatment 4	1870	3.27184	0	-
Post-treatment 5	1050	3.02119	187	2.27184
Post-treatment 6	5930	3.77305	0	-

## Sheet: Figure 2D Lung Viral Load RNA
Sample ID	CT Value	Raw output genome copies/ µL	Lung weight used grams	Calculated genome copies/mL	Log10 of Calculated genome copies/mL
Vehicle 1	12.42	130737872	18	72632151111	10.8611
Vehicle 2	9.58	8.13146e+08	16	508216000000	11.706
Vehicle 3	11.1	3.06419e+08	30	102140000000	11.0092
Vehicle 4	14.06	4.56302e+07	22	20741022682	10.3168
Vehicle 5	12.79	1.03122e+08	7	147317000000	11.1683
Vehicle 6	11.1	3.06536e+08	10	306536000000	11.4865
Pre-treatment 1	12.87	9.81091e+07	19	51636380842	10.713
Pre-treatment 2	16.67	8.48687e+06	24	3536194792	9.54854
Pre-treatment 3	19.83	1.10684e+06	22	5.03107e+08	8.70166
Pre-treatment 4	12.84	1.002e+08	28	35785546536	10.5537
Pre-treatment 5	13.53	6.41336e+07	25	25653421360	10.4091
Pre-treatment 6	18.3	2.95642e+06	19	1556011737	9.19201
Post-treatment 1	13.06	8.66172e+07	8	108271000000	11.0345
Post-treatment 2	16.55	9.13506e+06	30	3045018533	9.48359
Post-treatment 3	16.91	7260907	18	4033837222	9.60572
Post-treatment 4	13.44	6.80335e+07	16	42520947313	10.6286
Post-treatment 5	17.22	5928216	23	2577485217	9.4112
Post-treatment 6	12.25	1.46222e+08	30	48740696467	10.6879

## Sheet: Figure 2E Lung Infectious Virus
Sample ID	Lung TCID50/gram Section 1	Log10 Lung TCID50/gram Section 1	Lung TCID50/gram Section 2	Log10 Lung TCID50/gram Section 2
Vehicle 1	5233096732	9.71876	658808	5.81876
Vehicle 2	4041544114	9.60655	8.32178e+07	7.92022
Vehicle 3	38564000000	10.5862	8.03345e+06	6.9049
Vehicle 4	222284926	8.34691	4.94106e+06	6.69382
Vehicle 5	562341325	8.75	4.4457e+06	6.64794
Vehicle 6	3419768096	9.534	9.37236e+06	6.97185
Pre-treatment 1	5.27046e+06	6.72185	2.9638e+06	6.47185
Pre-treatment 2	3.95285e+07	7.59691	40415.4	4.60655
Pre-treatment 3	52704.6	4.72185	88914	4.94897
Pre-treatment 4	6.0813e+07	7.784	6.351e+06	6.80284
Pre-treatment 5	42339986	7.62675	4.04154e+06	6.60655
Pre-treatment 6	63510	4.80284	71869.9	4.85655
Post-treatment 1	878410	5.9437	88914	4.94897
Post-treatment 2	8.08309e+07	7.90758	790569	5.89794
Post-treatment 3	687452	5.83724	1.21626e+06	6.08503
Post-treatment 4	3.12412e+07	7.49473	889140	5.94897
Post-treatment 5	5.9276e+06	6.77288	14374	4.15758
Post-treatment 6	2.81171e+07	7.44897	781030	5.89267

## Sheet: Figure 4A Viral Antigen in Lung
Sample ID	Nwp	Np	Nsp	Iwp	Ip	Isp	Iavg	Nsr	Iwavg	Nn	In	Ntotal	Atotal	Positivity	Percent antigen positivity
Vehicle 1	90367252	222708892	125228273	17679216213	30665170178	8920766209	130.652	0.285711	154.417	1287048513	243100308512	1725352930	109.741	0.254038	25
Vehicle 2	132301510	273450272	163715620	25981178074	37801311201	11591581129	132.359	0.287489	157.196	1444591193	276670435637	2014058595	128.104	0.282746	28.2
Vehicle 3	100622068	231315944	111231649	19701407008	32046337496	7976304908	134.766	0.250991	155.896	1444007583	276965827731	1887177244	120.034	0.234832	23.48
Vehicle 4	32501582	25502423	11863730	6506792956	3636658258	819052352	156.904	0.169803	174.875	1761471885	348252393146	1831339620	116.482	0.0381512	3.82
Vehicle 5	52753223	88174539	43261813	10403858236	12336127311	3080964724	140.187	0.234877	161.359	1289279659	249786660000	1473469234	93.7198	0.125004	12.5
Vehicle 6	66313902	127355132	59707529	13059796557	17668798882	4339641829	138.404	0.235647	158.666	1215316719	231009506600	1468693282	93.416	0.172518	17.2
Pre-treatment 1	34655059	40005826	29066341	6880163075	5642252918	1836117160	138.426	0.280219	167.724	1270700844	243564068891	1374428070	87.4203	0.0754694	7.55
Pre-treatment 2	16576752	6109662	3477617	3339689488	907514994	211948268	170.431	0.132916	187.214	990112950	191996047007	1016276981	64.6401	0.025745	2.57
Pre-treatment 3	17535736	12222085	6972801	3512289565	1753820505	446045410	155.515	0.189836	176.966	1270587083	246719554361	1307317705	83.1517	0.0280962	2.81
Pre-treatment 4	19930006	20888363	14567033	3973369734	2924263126	949715420	141.686	0.263012	168.984	1284274896	251194792100	1339660298	85.2089	0.0413429	4.31
Pre-treatment 5	24437503	8477931	5064111	4951895514	1228607636	320319211	171.166	0.133338	187.769	1177137209	229161462572	1215116754	77.2873	0.0312559	3.13
Pre-treatment 6	17037695	10398616	5345518	3414906336	1504004319	347511732	160.651	0.163063	179.285	998853588	193202543781	1031635417	65.617	0.0317766	3.18
Post-treatment 1	53640481	54274898	17679829	10639997002	7805325158	1265751301	156.941	0.140768	170.924	1729992938	337500739483	1855588146	118.024	0.0676849	6.77
Post-treatment 2	38788693	38660429	13367305	7713629605	5536972310	955905123	156.431	0.14719	171.088	1282990996	249051142299	1373807423	87.3808	0.0661056	6.61
Post-treatment 3	23963929	7970533	2772840	4819378022	1186383163	184273960	178.35	0.0798921	188.065	1544367712	305961175415	1579075014	100.437	0.0219795	2.2
Post-treatment 4	28043795	25691522	13124486	5581930860	3649766972	887156897	151.344	0.196299	171.799	1113633627	216851987516	1180493430	75.0851	0.0566372	5.66
Post-treatment 5	26192361	6646061	3436517	5285883501	1011119849	202432280	179.172	0.0947353	191.757	1382814918	270748639817	1419089857	90.261	0.0255621	2.56
Post-treatment 6	27597481	27553242	15325403	5487385914	3903024873	998810820	147.415	0.217455	170.268	1080093586	207995259423	1150569712	73.1818	0.0612532	6.13
Nwp = Number of Weak Positive
Np = Number of Positive
Nsp = Number of Strong Positive
Iwp = Total Intensity of Weak Positive
Ip = Total Intensity of Positive
Isp = Total Intensity of Strong Positive
Iavg = (Iwp+Ip+Isp)/(Nwp+Np+Nsp)
Nsr = Nsp/(Nwp+Np+Nsp)
Iwavg= (Iwp+Ip)/(Nwp+Np)
Nn = Number of Negative
In = Total Intensity of Negative
NTotal = Total Number (Positive+Negative)
ATotal = Total Area (millimeter-squared)
Positivity = NPositive/NTotal

## Sheet: Figure 4B + ST1 EIDD1931 Conc. 
Sample ID	Area	ug/mL	total ug	nmol	lung weight (mg)	nmol/g	est. conc. uM*
Vehicle 1	31650	0	0	0	24	0	0
Vehicle 2	25800	0	0	0	19	0	0
Vehicle 3	24100	0	0	0	35	0	0
Vehicle 4	30820	0	0	0	32	0	0
Vehicle 5	20390	0	0	0	20	0	0
Vehicle 6	18440	0	0	0	30	0	0
Pre-treatment 1	552500	0.1267	0.1267	0.488774	30	16.2925	13.034
Pre-treatment 2	394000	0.08797	0.08797	0.339364	22	15.4256	12.3405
Pre-treatment 3	326900	0.0716	0.0716	0.276213	10	27.6213	22.0971
Pre-treatment 4	223800	0.04652	0.04652	0.179461	14	12.8187	10.2549
Pre-treatment 5	615700	0.1422	0.1422	0.548569	22	24.9349	19.948
Pre-treatment 6	400200	0.08949	0.08949	0.345228	22	15.6922	12.5537
Post-treatment 1	288100	0.06216	0.06216	0.239796	10	23.9796	19.1837
Post-treatment 2	235900	0.04946	0.04946	0.190803	20	9.54016	7.63213
Post-treatment 3	355200	0.07851	0.07851	0.30287	13	23.2977	18.6382
Post-treatment 4	220900	0.04581	0.04581	0.176722	10	17.6722	14.1378
Post-treatment 5	198400	0.04034	0.04034	0.155621	11	14.1473	11.3179
Post-treatment 6	671900	0.156	0.156	0.601805	36	16.7168	13.3735
	*Assumes 80% water content and homogenous distribution

[truncated: 2 more sheets: Supp. F1 Hamster Weight Change , Supp. T2 Mutation Spectra]
